# Supplementary material for: Soluble Thrombomodulin as a Marker of Endothelial Injury in Early Post-Transplant Period: A Comparative Study of Simple Hypothermia and Pulsatile Machine Perfusion in Kidney Graft Preservation
Source: J Clin Med. 2025 Dec 29;15(1):269. doi: 10.3390/jcm15010269 (PMC12787036; doi:10.3390/jcm15010269)
Supplement: Supplementary file 1 [file jcm-15-00269-s001.zip]

Archive with 1 entries (1 files):
- jcm-4012628-supplementary.pdf
